# Supplementary material for: Bioactive Molecules, Ethnomedicinal Uses, Toxicology, and Pharmacology of Peltophorum africanum Sond (Fabaceae): Systematic Review
Source: Plants (Basel). 2025 Jan 16;14(2):239. doi: 10.3390/plants14020239 (PMC11768249; doi:10.3390/plants14020239)
Supplement: Supplementary file 1 [file plants-14-00239-s001.zip]

Archive with 1 entries (1 files):
- plants-3291360-supplementary.pdf
